# Supplementary material for: Alpiniae oxyphylla fructus extract promotes longevity and stress resistance of C. elegans via DAF-16 and SKN-1
Source: Front Pharmacol. 2022 Nov 24;13:1034515. doi: 10.3389/fphar.2022.1034515 (PMC9730235; doi:10.3389/fphar.2022.1034515)
Supplement: Supplementary file 11 [file Table1.XLSX]

## Sheet: Sheet1
	Table S1 Primer sequences used in RT-qPCR
	Name of primer	Sequences 5'-3'
	CDC-42-F	CTGCTGGACAGGAAGATTACG
	CDC-42-R	CTCGGACATTCTCGAATGAAG
	GST-4-F	TCCGTCAATTCACTTCTTCCG
	GST-4-R	AAGAAATCATCACGGGCTGG
	HSF-1-F	TTTGCATTTTCTCGTCTCTGTC
	HSF-1-R	TCTATTTCCAGCACACCTCGT
	HSP-70-F	GGAACGCCAATTTGCTCCAG
	HSP-70-R	AGATTCGAAGCAACTGCACC
	DAF-16-F	CTAACTTCAAGCCAATGCCACTA
	DAF-16-R	TCCAGCTTGACTCAGCTCATGTC
	DAF-2-F	GTTGATAATGCTGCCGAG
	DAF-2-R	ATCCCGGTCCGATTTCTT
	SKN-1-F	CGTCCAACCACATCATCTC
	SKN-1-R	TCGGCTTTTTGAGTTGGATGT
	SOD-3-F	TCCAAGCACACTCTCCCAGA
	SOD-3-R	TGAATTTAGCGCTGGTTGG
